# Supplementary material for: High-Resolution Iodine-Enhanced Micro-Computed Tomography of Intact Human Hearts for Detailed Coronary Microvasculature Analyses
Source: J Imaging. 2024 Jul 18;10(7):173. doi: 10.3390/jimaging10070173 (PMC11278041; doi:10.3390/jimaging10070173)
Supplement: Supplementary file 1 [file jimaging-10-00173-s001.zip]

Archive with 3 entries (3 files):
- Suppl Video S1.mp4
- Suppl Video S2.mp4
- Supplemental Methods.pdf
